# Supplementary material for: A Virtual Reading Center Model Using Crowdsourcing to Grade Photographs for Trachoma: Validation Study
Source: J Med Internet Res. 2023 Apr 6;25:e41233. doi: 10.2196/41233 (PMC10132003; doi:10.2196/41233)
Supplement: Multimedia Appendix 2 [file jmir_v25i1e41233_app2.xlsx]

## Sheet: Multimedia Appendix 2
Data codebook
photoID	Unique identifier for tarsal plate image
AMT_ID	Unique identifier for crowdsourcing worker
AMT_grade	Grade rendered by crowdsourced worker (0=“definitely no TF”; 1=“possibly TF”; 2=“probably TF”; 3=“definitely TF”)
worktimeinseconds	Time spent by worker on each image
round	AMT batch (1=12/28/2020, 2=3/9/2021)
concordant TF	Groundtruth grade (0=No TF, 1=TF, missing=nonconcordant photo and field grades)
