# Supplementary material for: A Virtual Reading Center Model Using Crowdsourcing to Grade Photographs for Trachoma: Validation Study
Source: J Med Internet Res. 2023 Apr 6;25:e41233. doi: 10.2196/41233 (PMC10132003; doi:10.2196/41233)
Supplement: Multimedia Appendix 3 [file jmir_v25i1e41233_app3.xlsx]

## Sheet: Multimedia Appendix 3
worktimeinseconds	AMT_grade	round	concordantTF	photoID	AMT_ID
151	3	1		2107	1
15	0	2	0	1579	2
16	0	2	0	301	2
16	0	2	0	1878	2
15	0	2	0	1256	2
15	1	2	0	282	2
18	2	2	0	2114	2
15	0	2		790	2
23	2	2	0	1441	2
12	1	2	0	1828	2
21	0	2	0	1167	2
19	0	2	0	1420	2
14	0	2	0	932	2
10	0	2	0	1497	2
40	3	2	0	2566	2
14	0	2	0	1011	2
18	0	2	0	201	2
12	0	2	0	1633	2
16	1	2		617	2
21	2	2	0	1299	2
19	0	2	0	857	2
13	0	2	0	2041	2
16	0	2	0	856	2
20	3	2	0	289	2
17	3	2	0	1466	2
16	0	2	0	811	2
20	1	2	0	111	2
16	0	2	0	1197	2
25	2	2	0	1919	2
22	0	2	0	1393	2
14	0	2	0	939	2
34	2	2	0	1589	2
13	0	2	0	568	2
13	0	2	0	2164	2
17	1	2		1963	2
17	0	2	0	1685	2
11	0	2	0	2071	2
16	0	2	0	830	2
15	0	2	0	1405	2
13	0	2	0	1768	2
16	0	2	0	1451	2
12	0	2	0	1062	2
12	0	2	0	902	2
15	0	2	0	2010	2
14	3	2	0	1509	2
13	0	2	0	1342	2
28	2	2	0	1544	2
18	1	2	0	2248	2
14	3	2	0	1402	2
22	0	2	0	2314	2
8	1	2		1120	2
22	0	2	0	773	2
16	0	2	0	556	2
15	0	2	0	1469	2
13	1	2	0	2104	2
16	0	2	0	185	2
13	1	2	0	271	2
15	0	2	0	1562	2
12	0	2	0	2058	2
12	1	2	0	1202	2
27	1	2		525	2
76	1	2		1911	3
47	0	2		1031	3
17	0	2	0	1029	3
34	0	2	0	1203	3
25	0	2	0	1178	3
20	0	2	0	2189	3
17	0	2	0	1686	3
18	0	2	0	669	3
22	0	2	0	2254	3
17	0	2	0	1421	3
30	0	2	0	1910	3
16	0	2	0	2116	3
27	0	2	0	1220	3
23	0	2	0	1214	3
19	0	2	0	1446	3
14	0	2	0	1327	3
20	0	2	0	1149	3
16	0	2	0	1044	3
23	0	2	0	2233	3
18	0	2	0	2105	3
54	0	2		1689	3
39	0	2	0	1428	3
15	0	2		1493	3
30	0	1		312	4
23	0	1	0	1122	4
46	1	1	0	1904	4
24	0	1	0	1429	4
40	2	1		323	4
27	0	1	0	739	4
24	0	1		76	4
44	0	1	0	1508	4
17	0	1	0	1683	4
31	0	1	0	643	4
65	0	1	0	913	4
32	2	1		1027	4
23	3	1	1	2509	4
21	0	1	0	450	4
23	0	1	0	1395	4
41	0	1	0	515	4
280	2	1	0	802	5
706	0	1	0	753	6
666	0	1	0	2497	6
689	0	1	0	1082	6
167	0	1	0	1073	6
633	0	1	0	2385	6
532	0	1		499	6
583	1	1	0	2327	6
550	0	1	0	349	6
266	2	2	0	530	7
421	0	1	0	1997	8
17	2	1		1838	8
364	0	1	0	862	8
493	0	1	0	1973	8
83	0	1		1680	8
224	0	1	0	2158	8
265	0	1		1672	8
236	0	1		927	8
127	0	1	0	86	8
141	2	1	1	313	8
54	0	1	0	1588	8
495	0	1	0	2176	8
425	0	1		1792	8
112	3	1	1	314	8
292	0	1		315	8
511	3	1		1068	8
384	0	1	0	1796	8
403	0	1	0	533	8
365	0	1	0	1309	8
437	0	1	0	937	8
495	2	1		323	8
278	3	1		76	8
72	0	1	0	2302	8
492	0	1	0	1426	8
490	3	1		1367	8
375	3	1		1923	8
430	0	1		2145	8
311	0	1		791	8
413	0	1	0	403	8
474	0	1	0	2569	8
338	0	1	0	1453	8
303	0	1		1067	8
38	0	1		821	8
372	0	1	0	722	8
141	0	1	0	599	8
323	3	1	0	1185	8
255	2	1	0	2127	8
177	0	1	0	112	8
406	0	1		1556	8
510	1	1		298	8
428	0	1	0	1227	8
429	0	1	0	2171	8
414	0	1		1854	8
179	0	1	0	1665	9
22	1	1		315	9
15	0	1		238	9
183	1	1	0	1403	9
20	0	2	0	638	10
41	0	2	0	1948	10
53	0	2	0	1620	10
32	0	2	0	922	10
67	0	2	0	2229	10
16	1	2	0	2559	10
46	0	2	0	75	10
25	0	2	0	162	10
21	1	2	0	2232	10
31	3	2	0	185	10
41	0	2	0	1632	10
54	0	2	0	1697	10
16	0	2	0	400	10
25	0	2	0	747	10
21	0	2	0	972	10
42	0	2	0	2450	10
34	0	2	0	1687	10
25	0	2	0	550	10
13	0	2		1489	10
51	0	2	0	2221	10
13	0	2	0	2083	10
108	2	2		1938	10
24	0	2	0	1083	10
26	0	2	0	1892	10
11	0	2	0	28	10
412	0	2		165	10
23	0	2	0	24	10
31	1	2		1989	10
14	0	2	0	89	10
20	0	2	0	1781	10
28	3	2		1950	10
74	0	2	0	1056	10
23	1	2	0	2410	10
23	0	2	0	632	10
24	0	2	0	793	10
30	2	2	0	1655	10
38	1	2	0	217	10
15	0	2	0	871	10
18	2	2	0	744	10
11	0	2	0	1933	11
10	0	2	0	442	11
10	0	2	0	2034	11
9	0	2	0	1283	11
12	0	2	0	1301	11
9	0	2	0	1743	11
19	0	2	0	757	11
12	0	2		1437	11
11	0	2	0	261	11
10	0	2	0	1350	11
113	0	2	0	475	11
10	0	2	0	1145	11
10	0	2	0	2022	11
13	0	2	0	718	11
7	0	2	0	1905	11
9	0	2	0	187	11
13	0	2	0	119	11
10	0	2	0	2546	11
28	0	2	0	2488	11
12	1	2	0	1514	11
12	0	2		215	11
10	0	2	0	2408	11
9	0	2	0	1719	11
9	0	2	0	45	11
11	0	2	0	1271	11
9	0	2	0	1771	11
10	0	2	0	2564	11
9	0	2	0	1715	11
186	1	2		995	11
13	0	2	0	553	11
10	0	2	0	2518	11
8	0	2	0	623	11
8	0	2	0	1184	11
9	0	2	0	893	11
8	0	2	0	1612	11
17	1	2	0	692	11
28	0	2	0	2313	11
23	0	2	0	265	11
28	0	2	0	420	11
11	0	2	0	2342	11
14	1	2	0	1402	11
9	0	2	0	2563	11
15	1	2	0	1180	11
8	0	2	0	710	11
9	0	2	0	2501	11
10	0	2	0	1035	11
9	0	2	0	1269	11
10	0	2	0	550	11
10	0	2	0	985	11
15	0	2	0	23	11
9	0	2	0	249	11
9	0	2	0	686	11
9	0	2	0	661	11
17	0	2	0	2269	11
12	0	2	0	2455	11
14	1	2	0	1439	11
14	0	2	0	982	11
10	0	2	0	580	11
25	1	2	0	186	11
8	0	2	0	350	11
9	0	2	0	2299	11
10	0	2	0	1623	11
10	0	2	0	1580	11
10	1	2		1120	11
10	0	2	0	1824	11
10	0	2	0	2600	11
12	0	2	0	180	11
11	0	2	0	1775	11
12	0	2	0	94	11
12	0	2	0	158	11
16	1	2	0	1608	11
10	0	2	0	2467	11
7	0	2	0	1703	11
11	0	2	0	2554	11
13	0	2	0	2442	11
9	0	2	0	1413	11
12	0	2	0	406	11
10	0	2	0	554	11
16	0	2		325	11
10	0	2	0	631	11
9	0	2	0	1538	11
8	0	2	0	606	11
11	0	2		877	11
7	0	2	0	1051	11
13	0	2	0	2440	11
27	0	2	0	1190	11
8	0	2	0	1133	11
22	1	2	0	137	11
10	0	2	0	168	11
12	0	2	0	2514	11
10	0	2	0	1102	11
11	0	2	0	2515	11
219	0	2	0	841	12
191	3	2	0	1919	12
12	0	1	0	2362	12
207	1	2	0	239	12
218	1	2		382	12
200	1	2	0	253	12
203	0	2	0	540	12
22	0	1	0	2593	12
200	0	2	0	1836	12
251	0	2	0	2517	12
210	1	2	0	535	12
11	0	1	0	2194	12
189	0	2	0	1552	12
200	2	2	0	1372	12
213	0	2	0	2047	12
233	3	2	0	1438	12
219	0	2	0	789	12
191	0	2	0	1915	12
196	3	2	0	2009	12
201	0	2	0	1687	12
228	1	2	0	801	12
200	3	2		650	12
188	0	2	0	2083	12
215	0	2	0	621	12
204	2	2		617	12
249	0	2	0	262	12
200	0	2	0	2016	12
216	0	2	0	1764	12
238	3	2	0	901	12
243	0	2	0	476	12
177	0	2	0	2139	12
193	0	2	0	955	12
217	0	2	0	327	12
185	0	2		1881	12
200	2	2	0	1131	12
199	0	2	0	1384	12
212	1	2	0	1740	12
247	0	2	0	2478	12
234	0	2	0	883	12
214	2	2	0	2552	12
199	2	2	0	890	12
213	1	2	0	2543	12
170	0	2	0	2236	12
207	0	2	0	2129	12
186	0	2	0	2020	12
215	1	2	0	248	12
194	0	2	0	1962	12
197	0	2	0	1956	12
213	0	2	0	1240	12
193	0	2		1834	12
218	2	2	0	807	12
81	0	2	0	2470	12
204	0	2		2100	12
194	1	2	0	1235	12
226	2	2	0	580	12
25	0	1	0	1649	12
215	0	2	0	634	12
235	1	2	0	1057	12
218	2	2	0	820	12
220	0	2	0	531	12
6	3	1	1	80	12
230	0	2	0	914	12
199	1	2	0	1319	12
7	0	1		1030	12
9	1	1	0	1802	12
168	0	2	0	1195	12
229	1	2	0	926	12
177	1	2	0	944	12
201	1	2		1316	12
11	2	1	0	1351	12
201	0	2	0	788	12
249	0	2	0	211	12
210	0	2	0	805	12
178	0	2	0	2156	12
254	0	2	0	218	12
211	1	2	0	1236	12
107	0	2	0	729	12
193	0	2	0	844	12
7	2	1	0	1399	12
171	3	2	0	1423	12
194	0	2	0	1212	12
217	1	2	0	1243	12
113	1	2	0	2283	12
172	0	2	0	336	12
179	2	2	0	1029	12
8	2	1	0	706	12
231	0	2	0	590	12
9	1	1	0	608	12
214	0	2	0	2518	12
204	1	2	0	2272	12
8	1	1		468	12
210	0	2	0	2041	12
167	1	2	0	109	12
194	0	2	0	1158	12
182	0	2	0	999	12
196	0	2	0	1050	12
180	1	2	0	2268	12
78	1	2	0	2279	12
200	0	2	0	1779	12
212	2	2		281	12
240	1	2	0	2540	12
216	1	2	0	1626	12
184	3	2	0	1565	12
80	0	2	0	2298	12
90	3	2	0	546	12
7	2	1		1817	12
228	1	2	0	623	12
219	0	2	0	985	12
200	0	2		1931	12
215	0	2	0	357	12
207	0	2	0	2198	12
216	0	2	0	2508	12
6	2	1		312	12
171	0	2	0	2163	12
230	1	2	0	1011	12
205	1	2	0	1278	12
188	0	2	0	2101	12
206	0	2	0	1413	12
239	0	2	0	2337	12
235	0	2	0	649	12
221	0	2	0	669	12
229	0	2	0	1325	12
205	0	2	0	2564	12
190	0	2	0	1002	12
229	0	2	0	1289	12
198	0	2	0	1871	12
184	0	2	0	501	12
230	1	2	0	1036	12
229	1	2	0	929	12
229	0	2	0	2603	12
8	2	1		2480	12
238	1	2	0	2556	12
99	0	2	0	366	12
243	0	2	0	558	12
10	3	1	1	943	12
217	0	2	0	290	12
10	1	1	0	783	12
210	1	2	0	1910	12
211	0	2	0	601	12
189	3	2	0	95	12
11	0	1	0	2345	12
232	3	2	0	302	12
200	3	2	0	894	12
230	2	2	0	892	12
195	0	2		1557	12
204	2	2	0	1110	12
208	0	2	0	2165	12
22	3	1	0	2358	12
236	0	2	0	1142	12
209	0	2	0	373	12
8	2	1	0	2109	12
219	1	2	0	1584	12
181	2	2	0	1190	12
14	2	1	0	2073	12
205	0	2	0	629	12
233	0	2	0	933	12
204	0	2	0	1612	12
230	0	2	0	1600	12
11	2	1	0	2140	12
8	0	1	0	1751	12
6	2	1		1542	12
251	0	2	0	2320	12
192	0	2	0	1972	12
234	3	2	0	988	12
214	0	2	0	296	12
10	1	1	0	426	12
198	0	2	0	1968	12
230	0	2	0	479	12
196	0	2	0	1210	12
205	0	2	0	1965	12
9	0	1	1	308	12
217	1	2	0	2040	12
8	0	1		1818	12
189	0	2	0	1479	12
130	0	2	0	2355	12
213	0	2	0	1659	12
218	0	2	0	800	12
11	0	1	0	1114	12
191	0	2	0	2578	12
195	2	2	0	930	12
179	1	2	0	1892	12
208	2	2	0	2151	12
217	0	2	0	251	12
197	1	2	0	71	12
182	2	2	0	341	12
193	0	2	0	391	12
193	0	2	0	1797	12
204	0	2	0	1428	12
196	0	2	0	1786	12
7	1	1		673	12
213	1	2	0	2232	12
221	3	2	0	2098	12
247	1	2	0	2523	12
202	0	2	0	2191	12
206	0	2	0	369	12
212	0	2	0	2339	12
196	0	2	0	1103	12
240	2	2		1267	12
174	0	2		1860	12
233	1	2	0	120	12
218	1	2	0	585	12
209	0	2	0	399	12
236	0	2	0	1271	12
191	1	2	0	1573	12
197	0	2	0	559	12
24	2	1		56	13
14	1	1		283	13
24	0	1	0	2167	13
123	0	1	0	1763	13
104	2	1	0	112	14
39	1	1	0	1298	14
35	0	1	0	1091	14
23	2	1	0	390	14
33	1	1	0	2127	14
32	3	1	0	2243	14
43	2	1	0	735	14
26	2	1		847	14
25	2	1	0	1815	14
37	2	1	0	1165	14
23	3	1	0	655	14
32	1	1		1847	14
24	1	1	0	1539	14
22	2	1	0	1222	14
60	1	1	0	17	14
44	1	1		76	14
59	2	1	0	2312	14
31	2	1	0	1105	14
29	2	1		378	14
29	3	1	0	2259	14
35	2	1	0	865	14
42	2	1	1	1611	14
27	2	1	0	2051	14
25	2	1	0	538	14
42	2	1	0	596	14
28	1	1		1605	14
43	0	1	0	1676	14
31	1	1	0	102	14
38	1	1	0	542	14
46	1	1		1725	14
21	2	1	0	2316	14
42	2	1	0	2169	14
39	1	1	0	1333	14
25	3	1	0	2216	14
55	1	1	0	1523	14
26	1	1		1673	14
57	2	1	0	122	14
54	1	1	0	1541	14
32	3	1	0	1849	14
70	3	1	0	258	14
26	2	1	0	2469	14
78	1	1	1	196	14
48	1	1	0	1343	14
29	2	1	0	394	14
34	1	1	0	2070	14
34	1	1	0	1665	14
44	1	1	0	2082	14
38	1	1	0	1692	14
38	2	1	0	1571	14
31	3	1	0	896	14
37	1	1	0	2115	14
45	1	1	0	2196	14
34	2	1	0	1392	14
40	1	1	0	1990	14
69	1	1	0	329	14
97	0	2	0	2321	15
23	0	2	0	2461	15
14	0	2		177	15
18	0	2	0	2298	15
29	0	2	0	668	15
37	0	2	0	98	15
11	1	2	0	2333	15
16	0	2	0	498	15
177	3	1	0	1887	16
9	3	1		1817	17
12	3	1	0	1422	17
13	1	1	0	118	17
10	0	1		448	17
60	2	1		365	17
11	2	1		1366	17
23	0	1	0	1712	17
26	2	1		2451	17
24	3	1	1	1732	17
166	0	1	0	1649	17
21	0	1	0	911	17
14	1	1	0	2224	17
284	2	1	0	1496	17
26	0	1	1	241	17
95	0	1	0	2575	17
10	3	1	1	1730	17
16	0	1	0	515	17
7	3	1	1	1375	17
19	1	1	0	510	17
12	0	1	0	536	17
32	0	1		1077	18
19	0	1	0	683	18
6	0	1	0	1227	18
16	0	1	0	1268	18
9	1	1	0	2452	18
12	2	1	0	1426	18
8	1	1		1800	18
8	1	1	0	2375	18
11	0	1	0	1531	18
10	0	1	0	2376	18
4	3	1	1	1368	18
86	0	1	0	957	18
9	0	1		2145	18
19	2	1	1	1593	18
16	0	1		1960	18
12	0	1	0	1598	18
9	1	1	0	2381	18
27	1	1	0	2109	18
7	0	1	0	603	18
5	0	1	0	2152	18
32	0	1		2024	18
10	2	1	0	145	18
8	3	1	1	324	18
41	2	1	1	307	18
30	3	1	1	1357	18
10	0	1	0	294	18
31	0	1	1	200	18
16	0	1	0	2378	18
7	3	1	1	2509	18
12	1	1		1855	18
11	3	1	1	943	18
5	0	1	0	300	18
7	0	1	0	334	18
17	1	1		288	18
8	0	1	0	1458	18
36	1	1		1794	18
28	1	1		2480	18
33	2	1	0	1134	18
8	1	1		1793	18
12	1	1	0	2196	18
32	0	1		316	18
14	0	1	0	1704	18
8	0	1	0	1533	18
5	3	1	1	2193	18
21	0	1		311	18
14	1	1	0	243	18
6	2	1	0	436	18
11	1	1	0	1351	18
6	0	1	0	1071	18
25	0	1		779	18
9	0	1	0	1692	18
7	1	1	0	2194	18
16	0	1	0	2293	18
13	0	1	0	2181	18
12	0	1	0	1578	18
22	1	1		1725	18
25	3	1	1	1839	18
19	0	1		878	18
19	2	1	1	1374	18
35	1	1	0	403	19
68	2	1		2150	19
287	0	1	0	1461	19
80	1	1	0	873	19
96	2	1	0	270	19
104	3	1		1098	19
16	0	1	0	2184	20
91	3	1		1106	20
129	1	1	0	2589	20
60	0	1	0	1311	20
26	0	1	0	2544	20
30	0	1		499	20
29	0	1	0	1453	20
57	0	1	0	1598	20
28	0	1	0	1166	20
258	0	1		1792	21
217	0	2	0	1547	21
110	0	1	0	957	21
10	0	1	0	1097	21
13	0	1	0	1753	21
250	0	1		1042	21
15	0	1	0	1898	21
133	0	2	0	1396	21
14	0	2	0	1791	21
215	0	2	0	1156	21
65	0	2	0	1770	21
12	0	2		2538	21
54	0	2	0	959	21
10	0	2	0	2607	21
82	0	1	0	1039	21
29	0	2	0	458	21
380	0	1	0	814	21
13	0	2	0	1305	21
268	2	1	1	307	21
272	0	1	0	1683	21
218	0	2	0	1257	21
9	0	2	0	1383	21
65	0	2		678	21
13	0	2	0	976	21
41	0	2		667	21
131	0	1	0	1541	21
247	0	2	0	1220	21
11	0	2	0	202	21
12	0	2	0	811	21
242	0	1	1	1822	21
11	0	2	0	871	21
19	0	2	0	1627	21
232	0	2	0	2058	21
21	0	2	0	1313	21
168	0	2		1316	21
335	0	1	0	2030	21
25	0	1	0	1805	21
379	0	1	0	1830	21
108	0	2	0	1871	21
320	0	1	0	2168	21
10	0	2	0	33	21
14	0	2	0	2609	21
240	0	2	0	2110	21
14	1	2	0	2341	21
401	0	1	0	604	21
209	0	1	0	1105	21
226	1	1		2480	21
11	0	1	0	587	21
12	0	2	0	809	21
11	0	2	0	1133	21
12	0	2	0	93	21
333	0	1	0	1763	21
13	0	2		775	21
107	0	2	0	1961	21
408	1	1		56	21
50	0	2	0	807	21
55	0	2	0	1336	21
352	0	1	0	2209	21
90	0	2	0	1940	21
376	0	1	0	105	21
345	0	1	0	965	21
72	0	2	0	498	21
225	0	2	0	1491	21
12	0	2	0	2504	21
9	0	2	0	920	21
12	0	2	0	897	21
16	0	1		2267	21
15	0	2	0	2496	21
222	0	1		429	21
251	0	1		1923	21
162	0	2		674	21
21	0	2	0	2298	21
237	1	1		1691	21
255	0	1		2479	21
18	0	2	0	1644	21
212	1	2	0	1986	21
378	0	1	0	1392	21
12	0	2	0	351	21
306	0	1	0	2194	21
26	0	2	0	149	21
69	0	1	0	647	21
15	0	2	0	750	21
22	0	2	0	398	21
13	1	1	1	348	21
13	0	2	0	1000	21
26	0	2	0	728	21
234	1	1		1816	21
18	0	1	0	1185	21
12	0	2	0	372	21
328	0	1	0	1422	21
253	1	1	1	80	21
361	0	1	0	2230	21
214	0	1	0	1559	21
24	0	2	0	1269	21
162	0	2	0	1999	21
10	0	2	0	1096	21
97	1	1		2318	21
97	0	2	0	1451	21
34	0	2	0	979	21
247	0	1	0	1227	21
12	0	2	0	2280	21
14	0	2	0	1271	21
148	0	2	0	108	21
23	0	1	0	1971	21
14	0	2	0	1811	21
11	0	2		280	21
323	0	1	0	1080	21
141	0	2	0	2448	21
400	0	1	0	2069	21
13	0	2	0	520	21
207	0	2	0	2197	21
50	0	2	0	946	21
310	0	1	0	2352	21
15	0	2	0	1289	21
391	0	1	0	2604	21
266	0	1	0	514	21
11	0	2	0	1798	21
12	0	1	0	2316	21
312	0	1	0	2358	21
8	0	2	0	962	21
194	0	2	0	1561	21
247	0	2	0	2188	21
12	0	2	0	2457	21
10	0	2	0	218	21
246	0	2	0	1862	21
113	0	2	0	570	21
21	0	2	0	1747	21
14	0	1	0	2054	21
24	0	2	0	831	21
245	0	2	0	2237	21
349	0	1		1826	21
20	0	2	0	206	21
10	0	2	0	217	21
209	0	2	0	1515	21
23	0	2	0	480	21
120	0	2	0	1074	21
10	0	2	0	732	21
397	0	1	0	2301	21
16	1	1	0	1139	21
11	1	2	0	1666	21
15	0	2	0	731	21
334	0	1	0	1858	21
10	0	2	0	78	21
307	0	1	0	465	21
77	0	2	0	1765	21
15	0	2	0	2374	21
11	0	2	0	2460	21
14	0	1		579	21
8	0	1		1681	21
371	0	1	0	1059	21
260	0	1		449	21
228	0	2	0	2099	21
228	0	2	0	1226	21
10	0	2	0	489	21
338	0	1	0	2436	21
407	0	1	0	1921	21
13	0	1	0	2307	21
10	0	2	0	1117	21
135	0	2	0	472	21
375	0	1	0	490	21
10	0	2	0	997	21
231	0	2	0	1861	21
82	0	2	0	187	21
179	1	1	0	2446	21
390	0	1	0	1461	21
256	1	1	1	318	21
9	0	2	0	402	21
371	0	1	0	396	21
231	0	2	0	392	21
231	0	2	0	1934	21
256	1	1	1	2193	21
50	0	1		804	21
195	0	2	0	836	21
14	0	2	0	730	21
351	0	1	0	1572	21
430	0	1	0	2253	21
228	0	2	0	1146	21
331	0	1	0	1985	21
119	0	2	0	127	21
172	0	2	0	1739	21
207	0	2	0	2026	21
24	0	1	0	1310	21
218	0	2	0	1181	21
389	0	1	0	1706	21
264	0	1	0	613	21
238	0	2	0	461	21
20	0	2	0	1743	21
367	0	1	0	2006	21
317	0	1	0	608	21
226	0	2	0	2204	21
121	0	1	0	516	21
32	0	2	0	2499	21
373	0	1	0	216	21
14	0	1		1474	21
13	0	2	0	479	21
15	0	2	0	1983	21
50	1	2	0	2333	21
16	0	1	0	928	21
57	0	1	0	1377	21
25	0	2	0	845	21
388	0	1	0	736	21
11	0	1	0	221	21
10	0	2	0	2583	21
342	0	1		1436	21
251	0	1	0	2507	21
43	0	2	0	1006	21
382	0	1	0	1321	21
13	0	2	0	2273	21
11	0	2	0	721	21
234	0	2	0	1232	21
12	0	2	0	640	21
165	0	2	0	2438	21
33	0	2		787	21
226	0	2	0	1088	21
236	0	1	0	1260	21
8	0	2	0	1299	21
10	0	2	0	1101	21
11	0	2	0	1148	21
12	0	2	0	1303	21
222	0	2	0	2027	21
10	0	2	0	796	21
316	0	1	0	1617	21
20	0	2		854	21
31	0	2	0	843	21
10	0	2		832	21
17	0	2	0	2270	21
244	0	2	0	2059	21
30	0	2	0	519	21
374	0	1	0	1034	21
383	0	1	0	2208	21
12	0	1	0	2498	21
21	0	2	0	2344	21
26	0	2	0	906	21
229	0	2	0	2173	21
404	0	1	0	2433	21
23	0	2	0	1206	21
128	0	2		2605	21
15	1	1	0	2266	21
389	0	1	0	896	21
394	0	1	0	160	21
144	0	1	0	724	21
84	0	2	0	1182	21
12	0	2		387	21
13	0	2	0	435	21
11	1	2	0	2445	21
234	0	2	0	1242	21
242	0	2	0	1208	21
228	0	2	0	2130	21
129	0	2		2131	21
19	0	1	0	245	21
70	0	2	0	2031	21
249	0	1		1852	21
11	0	2	0	1388	21
27	0	2	0	99	21
205	0	2	0	1710	21
13	0	2		507	21
363	0	1		285	21
146	0	2	0	1171	21
221	0	2	0	2039	21
13	0	1	0	300	21
13	0	1	0	2176	21
15	0	2		1924	21
324	0	1	0	86	21
11	0	2		636	21
245	0	1		1334	21
162	0	1	0	2420	21
12	0	2	0	395	21
35	0	1	0	259	21
186	0	2	0	1996	21
23	0	2	0	2349	21
297	0	1	0	700	21
45	0	2	0	413	21
129	0	2	0	1820	21
18	0	2	0	152	21
342	0	1	0	1331	21
405	0	1	0	1279	21
363	0	1		2464	21
70	0	1	0	891	21
49	0	2	0	508	21
21	0	1	0	1353	21
8	0	2	0	980	21
13	0	2	0	782	21
355	0	1	0	2296	21
21	0	2	0	2501	21
17	0	2	0	44	21
14	0	2	0	494	21
12	0	2	0	2597	21
13	0	1		1364	21
11	0	2	0	191	21
299	0	1	0	2372	21
258	1	1		698	21
236	0	2	0	1521	21
365	0	1	0	1827	21
291	1	1	1	1108	21
226	0	2	0	2214	21
117	0	2	0	1948	21
242	0	1	0	1899	21
156	0	2	0	1799	21
21	0	2	0	974	21
86	0	1		1819	21
12	0	2	0	1277	21
9	0	2	0	204	21
12	1	2	0	332	21
365	0	1	0	393	21
392	0	1	0	36	21
47	0	1	0	1870	21
379	0	1	0	144	21
378	0	1	0	524	21
106	0	2	0	69	21
11	0	2	0	1779	21
339	0	1		1946	21
24	0	2		855	21
374	0	1	0	1974	21
261	0	1	0	243	21
10	0	1	0	2050	21
261	1	1	1	817	21
422	0	1	0	150	21
10	0	2	0	1110	21
380	0	1	0	876	21
100	0	2	0	424	21
12	0	2	0	1064	21
373	0	1		778	21
9	0	2	0	1759	21
230	0	2	0	1916	21
149	0	2		1953	21
11	0	2	0	185	21
373	0	1	0	2155	21
16	0	2	0	985	21
16	0	2	0	37	21
366	0	1	0	189	21
367	0	1		1991	21
225	0	1	0	769	21
217	0	2	0	2011	21
383	0	1		283	21
225	0	2	0	2178	21
14	0	1	0	1297	21
394	0	1	0	1233	21
14	0	2	0	858	21
251	0	1		1365	21
360	0	1	0	2531	21
207	0	1	0	2338	21
15	0	2	0	712	21
8	0	2	0	1729	21
325	0	1	0	2357	21
36	0	1	0	2294	21
41	0	2	0	261	21
41	0	2	0	2331	21
16	0	1	0	1734	21
16	1	2	0	51	21
152	0	2	0	2599	21
47	0	2	0	12	21
20	0	2	0	881	21
26	0	2	0	406	21
231	0	1	0	921	21
16	0	1	0	829	21
373	0	1	0	1997	21
14	0	2	0	794	21
11	0	2	0	389	21
140	0	2	0	922	21
11	0	2	0	1467	21
219	0	2	0	2118	21
249	0	2	0	1483	21
215	0	2	0	1597	21
235	0	2	0	1481	21
189	0	2	0	1397	21
13	1	1	1	1078	21
16	0	1		1030	21
241	1	2	0	1560	21
356	0	1	0	287	21
11	0	2		284	21
11	0	2	0	431	21
18	0	2	0	1836	21
15	0	2	0	1939	21
199	0	2	0	1204	21
28	0	2	0	1347	21
10	0	2	0	2472	21
234	0	2	0	1179	21
349	0	1		878	21
26	0	2	0	2522	21
329	0	1	0	1669	21
15	0	2	0	2557	21
13	0	2	0	2558	21
26	0	2	0	2315	21
14	0	2	0	553	21
12	0	2	0	1127	21
221	0	2	0	2120	21
9	0	2	0	905	21
13	0	2	0	1757	21
11	0	2	0	2356	21
12	0	2	0	180	21
337	0	1	0	2577	21
18	0	2	0	164	21
88	0	2	0	98	21
390	0	1		1100	21
9	0	2	0	900	21
17	2	1	0	1450	22
8	1	1	0	2231	22
9	2	1	0	346	22
33	2	1	0	1550	22
21	2	1	0	753	22
79	0	1	0	1992	23
5	2	1	0	216	24
7	2	1	0	2046	24
6	1	1	0	1314	24
8	1	1	0	2534	24
5	1	1	0	802	24
8	1	1	0	1231	24
5	1	1	0	736	24
5	1	1	0	2079	24
5	1	1	0	2570	24
8	0	1	0	694	24
7	2	1	0	2088	24
7	1	1	0	1734	24
30	1	1		698	24
34	0	1	0	36	24
9	3	1	0	954	24
6	2	1	0	2160	24
4	0	1	0	1858	24
4	1	1	0	462	24
8	1	1		1048	24
4	3	1	0	1559	24
5	2	1	0	2084	24
6	2	1	0	2364	24
6	1	1	0	1464	24
5	2	1	0	2571	24
6	0	1	0	337	24
6	2	1	0	1080	24
5	1	1	0	145	24
6	1	1	0	760	24
12	1	1		1688	24
8	1	1	0	2325	24
13	0	2	0	993	25
12	0	2	0	1057	25
30	2	2	0	1589	25
38	2	2	0	570	25
29	1	2		983	25
33	0	2	0	1013	25
13	0	2	0	951	25
30	0	2	0	1722	25
117	0	2	0	1325	25
167	0	2	0	2548	25
96	1	2	0	1336	25
179	0	2	0	1770	25
18	0	2	0	1606	25
17	0	2	0	1515	25
68	1	2	0	1912	25
34	2	2	0	262	25
19	0	2	0	2356	25
24	0	2	0	201	25
65	3	2	0	1312	25
37	0	2	0	2273	25
20	0	2	0	1000	25
14	0	2	0	1640	25
42	0	2	0	2524	25
204	0	2	0	1110	25
27	0	2	0	902	25
22	0	2		2605	25
36	2	2	0	1184	25
54	0	2	0	1807	25
33	1	2	0	1283	25
73	0	2	0	2517	25
16	0	2		652	25
26	0	2	0	1210	25
15	0	2	0	707	25
26	0	2	0	2288	25
29	0	2	0	1086	25
63	0	2	0	1685	25
19	0	2	0	841	25
30	0	2		658	25
39	1	2	0	1972	25
43	2	2	0	1457	25
15	1	1	0	2049	26
13	0	1		1077	26
14	0	1	0	1329	26
13	0	1		183	26
13	1	1	1	318	26
16	0	1	0	1414	26
13	0	1		76	26
66	0	1		548	26
22	1	1	0	221	26
17	0	1	0	1087	26
15	0	1	0	246	26
20	2	1	0	245	26
14	0	1		1724	26
14	1	1	0	2091	26
26	1	1	0	346	26
13	0	1	0	1613	26
12	0	1	0	1345	26
14	0	1	0	875	26
10	1	1		2456	26
14	3	1		1027	26
14	2	1	0	2357	26
15	1	1	0	1869	26
62	1	1	0	2477	26
17	0	1		812	26
17	0	1	0	259	26
12	0	1	0	1990	26
12	1	1	0	408	26
58	0	1	1	664	26
40	0	1	0	465	26
12	1	1	0	2463	26
10	1	1	0	2141	26
21	1	1	0	2085	26
16	0	1	0	122	26
16	0	1	0	660	26
62	0	1	0	575	26
13	0	1	0	619	26
78	0	1	0	443	26
12	3	1	0	1395	26
13	0	1	1	1822	26
16	0	1	0	1359	26
41	1	1	0	2174	26
14	3	1	0	529	26
14	2	1	0	1139	26
11	0	1	0	2301	26
23	0	1	0	1273	26
14	0	1	0	2423	26
13	0	1		1389	26
85	1	1		1946	26
35	0	1	1	1611	26
23	1	1	0	1992	26
66	1	1		316	26
20	0	1	0	891	26
14	1	1	0	1458	26
21	2	1	0	1211	26
15	0	1	0	1099	26
13	1	1		312	26
20	0	1	0	2154	26
17	0	1		448	26
13	0	1	0	1875	26
17	0	1		847	26
15	0	1	0	1351	26
15	0	1	0	1517	26
19	1	1		835	26
16	1	1	0	1476	26
13	1	1	0	2051	26
15	1	1	0	220	26
13	0	1	0	1265	26
12	0	1	0	2419	26
25	1	1	0	1907	26
15	3	1	1	1374	26
15	2	1	1	2485	26
12	2	1	0	2079	26
16	0	1	0	222	26
8	1	1	0	112	26
9	0	1	0	1326	26
15	0	1	0	393	26
16	0	1	0	700	26
14	0	1	0	2316	26
14	1	1		242	26
23	1	1	0	1829	26
16	1	1		55	26
25	2	1	0	717	26
17	3	1		695	26
14	0	1	0	2375	26
18	0	1	0	63	26
17	0	1	0	1254	26
17	0	1		468	26
21	1	1	0	1845	26
11	2	1	0	155	26
17	1	1	0	1906	26
27	0	1	0	1248	26
16	0	1	0	2125	26
13	0	1	0	1753	26
58	1	1		181	26
14	0	1	1	1801	26
14	0	1	0	928	26
11	0	1	0	1551	26
11	0	1		1960	26
14	0	1	0	581	26
19	1	1	0	536	26
49	0	1	0	483	27
13	2	1		1106	28
19	0	1	0	471	28
14	0	1	0	1736	28
15	0	1	0	1903	28
8	0	1	0	2066	28
19	0	1	0	838	28
7	0	1		662	28
10	0	1	0	1630	28
12	0	1		1098	28
9	0	1	0	551	28
12	0	1		1847	28
19	0	1	0	637	28
27	0	1	0	1487	28
47	1	1	0	4	28
8	3	1	1	317	28
14	0	1	1	1731	28
10	0	1		676	28
10	0	1	0	1323	28
11	0	1		1825	28
64	0	1	0	2436	28
9	0	1	1	1856	28
9	0	1		1055	28
20	0	1	0	694	28
17	0	1	0	1880	28
17	0	1	0	2420	28
34	0	1	0	2199	28
33	0	1	0	1329	28
9	0	1	0	2230	28
12	0	1	0	2307	28
11	0	1	0	2158	28
8	3	1	1	2192	28
9	0	1	0	903	28
21	0	1		1067	28
10	0	1	0	493	28
12	0	1	0	2604	28
8	0	1	0	1977	28
9	0	1		1725	28
21	0	1		870	28
11	0	1	0	588	28
16	0	1	0	783	28
22	0	1	0	92	28
56	0	1	0	426	28
10	0	1	0	984	28
10	2	1	0	1906	28
19	0	1	0	725	28
13	0	1	0	1979	28
21	0	1	0	1571	28
17	0	1		97	28
16	0	1		1474	28
11	3	1		1816	28
20	0	1	0	1559	28
12	0	1	0	1706	28
9	0	1		2267	28
15	0	1	0	2184	28
9	2	1	1	645	28
9	0	1	0	443	28
9	1	1		2150	28
10	1	1	0	2038	28
10	2	1	0	462	28
15	0	1	0	59	28
31	2	1	0	1087	28
10	0	1		1367	28
8	0	1		1857	28
9	0	1	0	205	28
23	0	1	0	2544	28
16	2	1	0	412	28
14	0	1	0	16	28
21	1	1	0	1089	28
10	0	1		848	28
11	0	1	0	2376	28
7	0	1	0	2476	28
93	0	1	0	2296	28
13	3	1	0	1403	28
11	0	1	0	2352	28
14	1	1	0	2568	28
10	0	1	0	1176	28
8	0	1	0	2160	28
28	2	1	0	198	28
11	0	1	0	1829	28
9	0	1	0	1578	28
12	3	1	1	1595	28
120	0	2	0	949	29
25	0	2	0	435	29
114	0	2	0	625	29
143	0	2	0	2161	29
158	0	2	0	2005	29
145	0	2	0	2116	29
134	0	2	0	1219	29
128	0	2	0	1544	29
118	0	2	0	1711	29
115	0	2	0	1215	29
168	0	2		813	29
113	0	2	0	1579	29
92	0	2	0	1466	29
212	0	2	0	89	29
124	0	2		636	29
175	0	2	0	2359	29
173	0	2	0	1236	29
140	0	2		1425	29
158	0	2	0	1811	29
157	0	2	0	2251	29
153	0	2	0	1008	29
94	0	2	0	2276	29
23	0	2	0	368	29
142	0	2	0	1651	29
117	0	2		995	29
115	0	2	0	1522	29
33	0	2	0	480	29
112	0	2	0	571	29
134	1	2	0	2298	29
111	0	2	0	902	29
161	0	2		236	29
122	0	2	0	1727	29
54	0	2	0	33	29
146	0	2	0	1486	29
134	0	2	0	795	29
118	0	2	0	1560	29
143	0	2	0	1148	29
134	0	2		578	29
105	0	2	0	62	29
119	0	2		658	29
118	0	2	0	276	29
121	0	2	0	2402	29
129	0	2	0	2036	29
118	0	2	0	2197	29
139	0	2	0	1956	29
140	0	2	0	1790	29
163	0	2	0	475	29
141	0	2	0	696	29
40	0	2	0	2369	29
101	0	2	0	1798	29
150	0	2		2093	29
112	0	2	0	1783	29
127	0	2	0	1063	29
111	1	2	0	44	29
127	0	2	0	375	29
95	0	2	0	1879	29
157	0	2	0	1208	29
117	0	2	0	2062	29
124	0	2	0	2505	29
72	0	2	0	218	29
97	0	2	0	541	29
139	0	2	0	744	29
90	0	2	0	2064	29
146	0	2	0	1955	29
125	0	2	0	42	29
117	0	2	0	1428	29
155	0	2	0	209	29
135	0	2	0	2039	29
157	0	2	0	2305	29
44	1	2	0	233	29
118	0	2	0	1582	29
120	0	2	0	1696	29
94	0	2	0	2219	29
143	0	2	0	1475	29
151	0	2	0	2532	29
145	0	2	0	1308	29
125	0	2		230	29
115	0	2	0	898	29
139	0	2	0	837	29
101	0	2	0	252	29
160	0	2	0	2222	29
147	0	2	0	2132	29
138	0	2	0	152	29
104	0	2	0	522	29
173	0	2	0	2399	29
147	0	2	0	2503	29
135	0	2	0	1005	29
121	0	2	0	85	29
117	0	2	0	1969	29
123	0	2	0	789	29
107	0	2	0	119	29
131	0	2	0	1642	29
85	1	2	0	2542	29
163	0	2	0	1221	29
123	0	2	0	1380	29
93	0	2	0	2240	29
146	0	2	0	333	29
118	0	2	0	2104	29
111	0	2	0	1684	29
205	0	2		2493	29
122	0	2	0	1387	29
120	0	2	0	2083	29
95	0	2	0	1130	29
146	0	2	0	1659	29
130	0	2	0	291	29
75	0	2	0	2300	29
85	0	2	0	464	29
125	0	2	0	1631	29
150	0	2	0	716	29
219	0	2	0	159	29
146	0	2	0	780	29
126	0	2	0	2559	29
51	0	2	0	702	29
22	0	2	0	726	29
128	0	2	0	540	29
129	0	2	0	872	29
130	0	2	0	974	29
144	0	2	0	1471	29
87	0	2	0	526	29
149	0	2	0	1307	29
144	0	2	0	1914	29
167	0	2	0	357	29
91	0	2	0	1229	29
115	0	2	0	640	29
551	0	2	0	811	29
123	0	2	0	1052	29
493	0	2	0	918	29
138	0	2	0	1757	29
131	0	2	0	743	29
124	0	2	0	1767	29
130	0	2	0	883	29
137	0	2	0	1495	29
96	0	2	0	1892	29
141	0	2	0	1961	29
121	0	2		904	29
151	0	2	0	197	29
121	0	2	0	1714	29
116	0	2	0	404	29
156	0	2	0	631	29
49	0	2	0	14	29
137	0	2	0	2590	29
77	0	2	0	232	29
171	0	2	0	1958	29
122	0	2		1953	29
130	0	2	0	1304	29
137	0	2	0	767	29
113	0	2	0	2130	29
122	0	2	0	849	29
127	0	2	0	9	29
125	0	2	0	2585	29
132	0	2	0	2459	29
188	0	2	0	2471	29
114	0	2	0	2331	29
143	0	2	0	494	29
140	0	2	0	2229	29
123	0	2		1121	29
123	0	2	0	955	29
114	0	2	0	1153	29
170	0	2	0	1256	29
68	0	2	0	470	29
196	1	2	0	688	29
115	0	2	0	874	29
139	0	2	0	1069	29
116	0	2	0	1535	29
152	0	2	0	598	29
103	0	2	0	609	29
152	0	2	0	2603	29
142	0	2	0	1821	29
113	0	2	0	1520	29
148	0	2	0	1758	29
147	0	2	0	1862	29
217	0	2	0	440	29
121	0	2	0	1709	29
163	0	2	0	1762	29
116	0	2	0	1057	29
147	0	2	0	828	29
127	0	2	0	1503	29
141	0	2		1432	29
109	0	2	0	1715	29
141	0	2	0	1459	29
127	0	2	0	825	29
29	0	2	0	728	29
147	0	2	0	951	29
150	0	2	0	57	29
144	0	2	0	2027	29
56	0	2	0	2431	29
137	0	2	0	1889	29
135	0	2	0	38	29
144	0	2	0	1558	29
116	0	2	0	2218	29
162	0	2	0	2166	29
99	0	2		1120	29
132	1	2	0	1637	29
113	0	2	0	2261	29
128	0	2	0	1040	29
156	0	2	0	819	29
160	0	2		1489	29
69	1	2	0	2408	29
93	0	2	0	2237	29
123	0	2	0	1296	29
135	0	2	0	1181	29
154	0	2	0	754	29
147	0	2		1873	29
114	0	2	0	2065	29
123	0	2	0	704	29
165	0	2	0	1909	29
129	0	2	0	411	29
106	0	2	0	148	29
122	0	2	0	1294	29
137	1	2	0	1362	29
124	0	2	0	972	29
154	0	2	0	2180	29
141	0	2	0	868	29
125	0	2	0	1686	29
125	0	2	0	1175	29
93	0	2	0	1521	29
129	0	2	0	692	29
101	1	2	0	2283	29
124	0	2	0	1396	29
118	0	2	0	1932	29
46	0	2	0	364	29
114	0	2	0	2098	29
167	0	2	0	2144	29
80	0	2	0	2416	29
152	0	2	0	606	29
121	0	2		2443	29
101	0	2	0	1096	29
77	0	2	0	671	29
121	0	2	0	860	29
135	0	2	0	290	29
161	1	2	0	2202	29
94	1	2	0	2333	29
121	0	2	0	1021	29
103	0	2	0	562	29
128	0	2	0	988	29
147	0	2	0	1981	29
146	0	2	0	2595	29
127	0	2	0	2396	29
118	0	2	0	2164	29
157	0	2	0	1902	29
171	0	2		2008	29
148	0	2	0	261	29
127	0	2	0	618	29
118	0	2	0	1457	29
169	0	2	0	2206	29
147	0	2	0	973	29
150	0	2	0	469	29
141	0	2	0	2406	29
156	0	2	0	2279	29
129	0	2		1024	29
134	0	2	0	121	29
169	0	2	0	1942	29
90	0	2	0	2388	29
153	0	2	0	2523	29
138	0	2	0	922	29
122	0	2	0	1674	29
150	0	2		1834	29
126	0	2	0	1720	29
164	0	2	0	2058	29
119	0	2	0	2163	29
114	0	2	0	723	29
9	0	2	0	335	29
141	0	2	0	1491	29
140	0	2	0	615	29
108	0	2	0	451	29
154	0	2	0	2269	29
118	0	2	0	68	29
103	0	2	0	1202	29
156	0	2	0	629	29
121	0	2	0	933	29
120	0	2	0	2609	29
91	0	2	0	2317	29
143	0	2	0	772	29
120	0	2	0	823	29
126	0	2	0	1666	29
106	0	2	0	1743	29
142	0	2	0	1791	29
95	0	2	0	941	29
212	0	2	0	19	29
112	0	2	0	31	29
148	0	2	0	1172	29
147	0	2	0	1640	29
98	0	2	0	1868	29
18	1	2	0	367	29
140	0	2	0	1773	29
95	0	2	0	1685	29
94	0	2	0	1846	29
156	0	2	0	805	29
81	0	2	0	40	29
131	0	2	0	2334	29
100	0	2	0	2380	29
148	0	2	0	549	29
119	0	2	0	1160	29
136	0	2	0	2383	29
135	0	2	0	1026	29
117	0	2	0	1360	29
129	0	2	0	1393	29
115	0	2	0	2225	29
159	0	2		2538	29
120	0	2	0	638	29
155	0	2	0	2453	29
28	1	2	0	2232	30
25	3	2	0	2151	30
26	0	2	0	1237	30
29	2	2	0	2252	30
14	3	2	0	1902	30
55	2	2	0	1204	30
18	1	2	0	1177	30
22	1	2	0	1241	30
44	2	2	0	1213	30
14	1	2	0	2265	30
34	2	2	0	1519	30
29	2	2	0	2117	30
18	3	2	0	1859	30
19	1	2	0	293	30
20	3	2	0	1864	30
21	2	2	0	1378	30
28	2	2	0	1560	30
15	2	2	0	1498	30
29	3	2	0	1361	30
23	2	2	0	1574	30
21	2	2	0	2248	30
61	1	2	0	2065	30
18	3	2	0	2237	30
21	3	2	0	1790	30
16	0	2	0	2017	30
27	1	2	0	1797	30
16	1	2	0	1171	30
28	2	2	0	2159	30
15	1	2	0	1767	30
29	3	2	0	2163	30
14	2	2	0	1246	30
18	2	2	0	691	31
18	1	2	0	962	31
26	0	2	0	2503	31
11	0	2	0	176	31
9	0	2	0	1785	31
18	1	2	0	546	31
45	0	2	0	1286	31
13	0	2	0	1020	31
173	1	2	0	364	31
24	1	2	0	1402	31
13	0	2	0	223	31
30	0	2	0	950	31
20	1	2	0	75	31
44	1	2	0	1423	31
18	0	2	0	1821	31
9	0	2	0	1966	31
10	1	2	0	251	31
10	0	2	0	1411	31
42	0	2	0	1486	31
17	0	2	0	856	31
28	0	2	0	2518	31
76	1	2	0	1204	31
43	0	2	0	830	31
14	0	2	0	319	31
37	1	2	0	2032	31
34	2	2		215	31
20	0	2	0	635	31
14	1	2	0	859	31
13	1	2	0	1224	31
13	0	2	0	2235	31
13	2	2		1950	31
19	0	2	0	1214	31
39	1	2	0	696	31
58	0	2	0	1053	31
91	0	2	0	1651	31
45	0	2	0	207	31
42	0	2	0	1662	31
14	0	2		2493	31
10	0	2	0	357	31
137	0	2	0	831	31
27	0	2	0	1699	31
15	0	2	0	1509	31
10	1	2	0	2554	31
32	0	2	0	120	32
30	3	2	0	2393	32
15	2	2	0	2530	32
26	0	2	0	137	33
36	0	2	0	1339	33
13	0	2	0	291	33
20	0	2	0	1130	33
95	0	2	0	2522	33
34	0	2	0	1308	33
11	0	2	0	1083	33
30	0	2	0	1565	33
15	0	2		1873	33
17	0	2	0	2041	33
15	0	2	0	816	33
63	0	2	0	2315	33
40	0	2	0	714	33
58	0	2	0	1320	33
23	0	2	0	369	33
21	0	2	0	1703	33
59	0	2	0	971	33
24	0	2	0	362	33
47	0	2	0	2207	33
28	0	2	0	2434	33
21	0	2	0	601	33
35	0	2	0	1490	33
189	0	2	0	2614	33
26	1	2		244	33
42	0	2	0	1373	33
29	0	2	0	2391	33
35	0	2	0	692	33
28	0	2	0	2418	33
8	0	2	0	2206	33
15	0	2	0	1952	33
31	0	2	0	788	33
28	0	2	0	1831	33
21	0	2	0	1405	33
26	0	2	0	1584	33
50	0	2	0	2137	33
16	0	2	0	2077	33
14	0	2	0	1812	33
18	0	2		1689	33
28	0	2	0	711	33
49	0	2	0	2081	33
13	0	2	0	303	33
37	1	2	0	1908	33
20	0	2	0	2532	33
24	0	2	0	2465	33
8	0	2	0	1266	33
37	2	2		616	33
13	0	2	0	2116	33
12	0	2	0	1884	33
39	0	2	0	750	33
15	0	2	0	2032	33
27	0	2	0	2114	33
12	0	2		832	33
15	0	2	0	1930	33
21	0	2		1728	33
14	0	2	0	1391	33
48	0	2	0	2178	33
25	0	2	0	2410	33
25	0	2		678	33
17	1	2	0	1919	33
32	0	2	0	2523	33
15	0	2	0	1189	33
12	0	2	0	784	33
15	0	2	0	263	33
34	0	2	0	1348	33
82	1	2	0	2297	33
16	0	2	0	1192	33
29	0	2	0	2421	33
14	0	2	0	1214	33
51	0	2	0	2304	33
22	0	2	0	828	33
13	0	2	0	1544	33
12	0	2	0	2083	33
34	0	2	0	741	33
9	0	2	0	1632	33
11	0	2	0	2147	33
39	0	2		284	33
15	0	2	0	2159	33
18	0	2	0	428	33
20	0	2	0	584	33
24	1	2	0	1627	33
20	0	2	0	2500	33
38	0	2	0	1313	33
54	0	2	0	1874	33
15	0	2	0	902	33
17	0	2	0	1503	33
27	0	2	0	1207	33
11	0	2	0	1507	33
45	0	2	0	910	33
13	0	2	0	1509	33
13	0	2	0	1969	33
35	0	2	0	146	33
12	0	2	0	1317	33
13	0	2	0	772	33
10	0	2	0	2139	33
18	0	2	0	1384	33
40	0	2	0	990	33
10	0	2	0	2562	33
14	0	2	0	1999	33
17	0	2	0	269	33
16	0	2	0	1179	33
17	0	2	0	729	33
8	0	2	0	1516	33
7	0	2	0	2526	33
28	0	2	0	2280	33
13	0	2	0	1183	33
15	0	2	0	1000	33
12	0	2	0	1864	33
10	0	2	0	949	33
23	0	2	0	1175	33
18	0	2	0	573	33
18	0	2	0	1614	33
10	0	2	0	2048	33
12	0	2	0	1710	33
33	2	2	0	1095	34
20	2	2	0	375	34
44	3	2	0	1160	34
50	2	2	0	1015	34
176	3	2	0	740	34
123	0	2	0	1394	35
132	0	2	0	1409	35
145	0	2	0	458	35
166	0	2	0	1761	35
219	0	1	0	564	35
143	0	2		2131	35
203	1	1	0	2174	35
215	0	1	0	1805	35
259	0	1	0	227	35
208	0	1	0	2061	35
125	0	2	0	1344	35
134	0	2	0	1035	35
172	0	2	0	544	35
192	0	1	0	1802	35
185	0	1	0	1414	35
183	0	2	0	261	35
101	0	1	0	2170	35
95	0	1		386	35
84	0	2	0	1514	35
200	0	1		2521	35
203	0	2	0	441	35
220	0	1		506	35
195	0	1	0	2167	35
34	0	1	0	1440	35
133	0	2	0	1614	35
163	0	1	0	2338	35
232	0	2	0	13	35
98	0	2	0	2067	35
193	0	1	0	426	35
219	0	1	0	551	35
162	0	1	0	2446	35
170	0	2	0	295	35
218	0	2	0	473	35
40	0	2	0	362	35
221	0	1	0	1487	35
225	1	1	0	1260	35
258	0	1	0	2153	35
201	0	2		591	35
179	0	1		1287	35
235	0	2	0	498	35
415	0	2	0	1486	35
170	0	2	0	111	35
259	0	1	0	2487	35
43	0	1		1872	35
179	0	2	0	520	35
96	0	2	0	1232	35
203	0	1	0	1784	35
218	0	1		343	35
194	0	1	0	245	35
157	0	2	0	47	35
7	0	1	0	2352	35
199	0	1	0	538	35
98	0	2	0	2057	35
158	0	2	0	1723	35
173	0	2	0	132	35
262	0	1	0	1588	35
166	0	2	0	863	35
210	0	1	0	1849	35
164	0	1	0	1616	35
200	0	1	0	2244	35
237	0	1		1681	35
37	0	1	0	2309	35
190	0	1	0	1630	35
96	0	2	0	142	35
140	0	2	0	2455	35
165	0	1	0	259	35
35	0	2	0	492	35
184	0	1	0	2598	35
211	0	1	0	619	35
12	0	1	0	2155	35
216	0	1	0	1749	35
88	0	2	0	2383	35
140	0	1	0	802	35
156	0	2	0	1159	35
175	0	2	0	257	35
233	0	1	0	1326	35
59	0	2	0	113	35
230	0	2	0	528	35
181	0	2	0	1735	35
175	0	2	0	1398	35
181	0	2	0	749	35
135	0	2	0	1258	35
142	0	2	0	967	35
170	0	2	0	2435	35
297	0	1		2486	35
205	0	1	0	1536	35
204	0	2	0	203	35
156	0	2	0	2278	35
235	0	1	0	1718	35
185	0	1	0	1518	35
11	0	1		866	35
71	0	2	0	2213	35
61	0	2	0	689	35
179	0	2	0	1933	35
153	0	2	0	1821	35
185	0	1	0	1867	35
156	0	2		786	35
150	0	2	0	731	35
204	0	2	0	206	35
250	0	1		1792	35
214	0	1	0	2143	35
173	0	2	0	2490	35
177	0	2	0	1696	35
121	0	2	0	1674	35
263	0	1		1724	35
131	0	1	0	903	35
11	0	1	0	1882	35
204	0	1	0	1508	35
140	0	2	0	845	35
164	0	2	0	84	35
100	0	2	0	693	35
136	0	2	0	2114	35
29	0	1	0	1944	35
214	0	1	0	1994	35
191	0	2	0	208	35
180	0	2	0	1053	35
120	0	2	0	1339	35
161	0	2	0	1505	35
203	0	1	0	328	35
218	0	2	0	123	35
174	0	2	0	2408	35
216	0	1	0	1837	35
139	0	2	0	1327	35
164	0	1	0	1199	35
149	0	2	0	541	35
269	0	1		1356	35
147	0	2	0	711	35
133	0	2	0	2590	35
201	0	1	0	1170	35
240	2	1	1	1375	35
272	0	1		611	35
171	0	2	0	2602	35
137	0	2	0	1149	35
213	1	1		2175	35
123	0	2	0	2514	35
124	0	2	0	809	35
175	0	2	0	1766	35
177	0	1	0	397	35
194	0	1	0	2306	35
143	0	2	0	1276	35
182	0	1	0	885	35
121	0	2	0	158	35
148	0	2	0	289	35
154	0	1	0	1345	35
207	0	2	0	389	35
72	0	2	0	1861	35
129	0	2		525	35
212	0	1	0	1607	35
132	0	2	0	445	35
203	0	2		555	35
187	0	1	0	36	35
166	0	2	0	1322	35
153	0	2	0	2611	35
19	0	1		1055	35
205	0	1	0	1331	35
205	0	1	0	557	35
172	0	2	0	64	35
176	0	2	0	1350	35
146	0	1	0	267	35
180	0	2	0	1445	35
203	0	1	0	1295	35
273	0	1		377	35
131	0	2	0	728	35
124	0	2	0	1015	35
198	0	1	0	1559	35
181	0	2	0	94	35
209	0	1	0	1297	35
201	0	1	0	1945	35
150	0	2	0	509	35
137	0	2	0	464	35
162	0	1	0	2231	35
196	0	1		835	35
220	0	2	0	126	35
183	0	2		284	35
157	0	2	0	12	35
209	0	1	0	277	35
142	0	2	0	2567	35
132	1	2		1917	35
147	1	2		244	35
199	0	1	0	1619	35
180	0	2	0	1711	35
217	0	1	0	2365	35
211	0	1	0	73	35
208	0	2	0	363	35
117	0	2	0	2574	35
153	0	2	0	351	35
149	0	1	0	102	35
99	0	2	0	2120	35
145	0	2	0	460	35
219	0	2	0	225	35
160	0	2	0	372	35
184	0	2		452	35
119	0	2		987	35
138	0	2		855	35
125	0	1	0	2397	35
[truncated: 16,268 more rows]
